# Supplementary material for: Approaches to describing inter-rater reliability of the overall clinical appearance of febrile infants and toddlers in the emergency department
Source: PeerJ. 2014 Nov 11;2:e651. doi: 10.7717/peerj.651 (PMC4230550; doi:10.7717/peerj.651)
Supplement: Supplemental Information 7 — Stata format available on request [file peerj-02-651-s007.csv]

firststexamtime	secondndexamtime	audit	auditorname	date	date1	date2	dateofbirth	diagnosis	disposition	dispotime	examiner1	examiner2	initialimpression1	initialimpression2	initialimpression3	initialimpression4	providertype	providertype2	raname	sex	studyid	tylenolbeforeexam	tylenolintermediate	id2	time1	time2	t1	t2	interval	dob	admit	dos	agedays	age	pair_type1	pair_type2	antipyretic_home	antipyretic_between	impression1	impression2	impression3	impression4	dif_inter_gestalt	dif_inter_after	dif_intra1	dif_intra2	s_gestalt	s_after	dx
18:40	18:45	Yes	Masked	Masked	Masked	Masked	Masked	viral gastroenteritis.	Discharge	Masked	Masked	Masked	Ill Appearing	Well Appearing	Well Appearing	Well Appearing	R2	Attending Phys.	Masked	Male	96	No	No	91	Masked timeand date	Masked timeand date	999	1656182700000	5	09apr1960	0	24jun2012	430	14.214876	0	1	No	No	Ill Appearing	Well Appearing	Well Appearing	Well Appearing	Rater 1 two categories more ill	Agree	2	0	0	1	Gastroenteritis
19:40	20:00	Yes	Masked	Masked	Masked	Masked	Masked	upper respiratory infection.	Discharge	Masked	Masked	Masked	Well Appearing	Well Appearing	Well Appearing	Well Appearing	Attending Phys.	R3	Masked	Female	3	Yes	No	4	Masked timeand date	Masked timeand date	999	1645128000000	20	09apr1960	0	17feb2012	194	6.4132233	0	1	Yes	No	Well Appearing	Well Appearing	Well Appearing	Well Appearing	Agree	Agree	0	0	1	1	URI
18:40	18:45	Yes	Masked	Masked	Masked	Masked	Masked	pneumonia.	Admit	Masked	Masked	Masked	Ill Appearing	Ill Appearing	Ill Appearing	Ill Appearing	R4	R4	Masked	Male	90	No	No	90	Masked timeand date	Masked timeand date	999	1655837100000	5	09apr1960	1	20jun2012	6	.19834711	0	0	No	No	Ill Appearing	Ill Appearing	Ill Appearing	Ill Appearing	Agree	Agree	0	0	1	1	Pneumonia
10:25	11:01	Yes	Masked	Masked	Masked	Masked	Masked	uri.	Discharge	Masked	Masked	Masked	Well Appearing	Well Appearing	Well Appearing	Well Appearing	PA-C/NP	R4	Masked	Male	admin	No	No	22	Masked timeand date	Masked timeand date	999	1647082860000	36	09apr1960	0	11mar2012	715	23.636364	1	0	No	No	Well Appearing	Well Appearing	Well Appearing	Well Appearing	Agree	Agree	0	0	1	1	URI
21:00	21:15	Yes	Masked	Masked	Masked	Masked	Masked	viral illness, fungal scalp infection	Discharge	Masked	Masked	Masked	Ill Appearing	Ill Appearing	Well Appearing	Well Appearing	R4	R4	Masked	Female	68	No	No	67	Masked timeand date	Masked timeand date	999	1652390100000	15	09apr1960	0	11may2012	706	23.338842	0	0	No	No	Ill Appearing	Ill Appearing	Well Appearing	Well Appearing	Rater 1 two categories more ill	Rater 1 two categories more ill	0	0	0	0	Febrile illness NOS
02:25	06:30	Yes	Masked	Masked	Masked	Masked	Masked	bronchiolitis.	Discharge	Masked	Masked	Masked	Well Appearing	Well Appearing	Well Appearing	Well Appearing	Attending Phys.	R3	Masked	Male	14	No	No	17	Masked timeand date	Masked timeand date	999	1646807400000	245	09apr1960	0	08mar2012	566	18.710743	0	1	No	No	Well Appearing	Well Appearing	Well Appearing	Well Appearing	Agree	Agree	0	0	1	1	Bronchiolitis
16:50	17:00	Yes	Masked	Masked	Masked	Masked	Masked	fever, rash.	Discharge	Masked	Masked	Masked	Ill Appearing	Ill Appearing	Well Appearing	Well Appearing	R1	R4	Masked	Male	101	No	No	101	Masked timeand date	Masked timeand date	999	1657126800000	10	09apr1960	0	05jul2012	672	22.214876	0	1	No	No	Ill Appearing	Ill Appearing	Well Appearing	Well Appearing	Rater 1 two categories more ill	Rater 1 two categories more ill	0	0	0	0	Other Febrile illnesses
17:15	17:20	Yes	Masked	Masked	Masked	Masked	Masked	upper respiratory infection.	Discharge	Masked	Masked	Masked	Well Appearing	Well Appearing	Well Appearing	Well Appearing	R4	Attending Phys.	Masked	Male	41	Yes	No	46	Masked timeand date	Masked timeand date	999	1649784000000	5	09apr1960	0	11apr2012	582	19.23967	1	0	Yes	No	Well Appearing	Well Appearing	Well Appearing	Well Appearing	Agree	Agree	0	0	1	1	URI
11:50	13:05	Yes	Masked	Masked	Masked	Masked	Masked	fever.	Discharge	Masked	Masked	Masked	Ill Appearing	Not Sure or Equivocal	Well Appearing	Well Appearing	R3	Attending Phys.	Masked	Male	30	Yes	No	40	Masked timeand date	Masked timeand date	999	1648731900000	75	09apr1960	0	30mar2012	562	18.578512	0	1	Yes	No	Ill Appearing	Not Sure	Well Appearing	Well Appearing	Rater 1 two categories more ill	Rater 1 one categories more ill	1	0	0	0	Febrile illness NOS
20:20	20:30	Yes	Masked	Masked	Masked	Masked	Masked	acute viral illness.	Discharge	Masked	Masked	Masked	Well Appearing	Well Appearing	Well Appearing	Well Appearing	R4	R4	Masked	Male	104	Yes	No	96	Masked timeand date	Masked timeand date	999	1657053000000	10	09apr1960	0	04jul2012	648	21.421488	0	0	Yes	No	Well Appearing	Well Appearing	Well Appearing	Well Appearing	Agree	Agree	0	0	1	1	Febrile illness NOS
14:45	15:15	Yes	Masked	Masked	Masked	Masked	Masked	croup.	Discharge	Masked	Masked	Masked	Ill Appearing	Ill Appearing	Ill Appearing	Ill Appearing	R3	R3	Masked	Male	109	No	Yes	106	Masked timeand date	Masked timeand date	999	1659021300000	30	09apr1960	0	27jul2012	630	20.826447	0	0	No	Yes	Ill Appearing	Ill Appearing	Ill Appearing	Ill Appearing	Agree	Agree	0	0	1	1	Sepsis No focus
23:08	23:29	Yes	Masked	Masked	Masked	Masked	Masked	viral syndrome.	Discharge	Masked	Masked	Masked	Ill Appearing	Ill Appearing	Well Appearing	Well Appearing	R2	Attending Phys.	Masked	Male	23	Yes	No	27	Masked timeand date	Masked timeand date	999	1647559740000	21	09apr1960	0	16mar2012	496	16.396694	0	1	Yes	No	Ill Appearing	Ill Appearing	Well Appearing	Well Appearing	Rater 1 two categories more ill	Rater 1 two categories more ill	0	0	0	0	Febrile illness NOS
21:40	21:45	Yes	Masked	Masked	Masked	Masked	Masked	otitis media.	Discharge	Masked	Masked	Masked	Ill Appearing	Ill Appearing	Not Sure or Equivocal	Not Sure or Equivocal	R2	R4	Masked	Female	79	Yes	No	76	Masked timeand date	Masked timeand date	999	1653601500000	5	09apr1960	0	25may2012	564	18.644629	0	0	Yes	No	Ill Appearing	Ill Appearing	Not Sure	Not Sure	Rater 1 one categories more ill	Rater 1 one categories more ill	0	0	0	0	Otitis media
13:43	14:41	Yes	Masked	Masked	Masked	Masked	Masked	fever.	Discharge	Masked	Masked	Masked	Well Appearing	Well Appearing	Well Appearing	Well Appearing	R3	Attending Phys.	Masked	Female	51	Yes	No	3	Masked timeand date	Masked timeand date	999	1672411260000	58	09apr1960	0	29dec2011	416	13.752066	0	1	Yes	No	Well Appearing	Well Appearing	Well Appearing	Well Appearing	Agree	Agree	0	0	1	1	Febrile illness NOS
09:00	09:21	Yes	Masked	Masked	Masked	Masked	Masked	pneumonia, balanitis.	Discharge	Masked	Masked	Masked	Well Appearing	Well Appearing	Ill Appearing	Well Appearing	PA-C/NP	PA-C/NP	Masked	Male	106	No	No	104	Masked timeand date	Masked timeand date	999	1658913660000	21	09apr1960	0	26jul2012	611	20.198347	0	0	No	No	Well Appearing	Well Appearing	Ill Appearing	Well Appearing	Rater1 two categories less ill	Agree	0	2	0	1	Pneumonia
07:30	08:34	Yes	Masked	Masked	Masked	Masked	Masked	upper respiratory infection, with bronchospasm.	Discharge	Masked	Masked	Masked	Well Appearing	Well Appearing	Well Appearing	Well Appearing	PA-C/NP	PA-C/NP	Masked	Male	16	Yes	Yes	18	Masked timeand date	Masked timeand date	999	1646901240000	64	09apr1960	0	09mar2012	469	15.504132	0	0	Yes	Yes	Well Appearing	Well Appearing	Well Appearing	Well Appearing	Agree	Agree	0	0	1	1	URI
17:17	17:20	Yes	Masked	Masked	Masked	Masked	Masked	cough, fever, viral-uri.	Discharge	Masked	Masked	Masked	Well Appearing	Well Appearing	Well Appearing	Well Appearing	R4	Attending Phys.	Masked	Male	31	Yes	No	39	Masked timeand date	Masked timeand date	999	1648660800000	3	09apr1960	0	29mar2012	485	16.033058	1	0	Yes	No	Well Appearing	Well Appearing	Well Appearing	Well Appearing	Agree	Agree	0	0	1	1	URI
19:48	21:07	Yes	Masked	Masked	Masked	Masked	Masked	febrile illness.	Discharge	Masked	Masked	Masked	Well Appearing	Well Appearing	Not Sure or Equivocal	Well Appearing	PA-C/NP	R2	Masked	Female	125	No	No	125	Masked timeand date	Masked timeand date	999	1663967220000	79	09apr1960	0	22sep2012	654	21.619835	0	0	No	No	Well Appearing	Well Appearing	Not Sure	Well Appearing	Rater1 one categories less ill	Agree	0	1	0	1	Febrile illness NOS
21:45	21:58	Yes	Masked	Masked	Masked	Masked	Masked	herpangetic stomatosis	Discharge	Masked	Masked	Masked	Well Appearing	Well Appearing	Well Appearing	Well Appearing	R3	Attending Phys.	Masked	Male	6	No	No	7	Masked timeand date	Masked timeand date	999	1645480680000	13	09apr1960	0	21feb2012	497	16.429752	0	1	No	No	Well Appearing	Well Appearing	Well Appearing	Well Appearing	Agree	Agree	0	0	1	1	Herpangina
22:49	23:15	Yes	Masked	Masked	Masked	Masked	Masked	herpetic rash.	Discharge	Masked	Masked	Masked	Ill Appearing	Ill Appearing	Well Appearing	Well Appearing	R2	R4	Masked	Male	9		No	10	Masked timeand date	Masked timeand date	999	1646435700000	26	09apr1960	0	03mar2012	442	14.61157	0	0		No	Ill Appearing	Ill Appearing	Well Appearing	Well Appearing	Rater 1 two categories more ill	Rater 1 two categories more ill	0	0	0	0	Other Febrile illnesses
20:00	20:45	Yes	Masked	Masked	Masked	Masked	Masked	upper respiratory infection.	Discharge	Masked	Masked	Masked	Ill Appearing	Ill Appearing	Well Appearing	Well Appearing	R3	R3	Masked	Female	81	No	No	80	Masked timeand date	Masked timeand date	999	1654202700000	45	09apr1960	0	01jun2012	475	15.702479	0	0	No	No	Ill Appearing	Ill Appearing	Well Appearing	Well Appearing	Rater 1 two categories more ill	Rater 1 two categories more ill	0	0	0	0	URI
22:57	23:10	Yes	Masked	Masked	Masked	Masked	Masked	pyelonephritis.	Discharge	Masked	Masked	Masked	Well Appearing	Well Appearing	Not Sure or Equivocal	Not Sure or Equivocal	R4	R4	Masked	Male	97	Yes	No	94	Masked timeand date	Masked timeand date	999	1656371400000	13	09apr1960	0	26jun2012	544	17.983471	0	0	Yes	No	Well Appearing	Well Appearing	Not Sure	Not Sure	Rater1 one categories less ill	Rater1 one categories less ill	0	0	0	0	UTI/Pyelonephritis
23:30	23:50	Yes	Masked	Masked	Masked	Masked	Masked	otitis media, bronchiolitis.	Discharge	Masked	Masked	Masked	Not Sure or Equivocal	Well Appearing	Well Appearing	Well Appearing	R3	Attending Phys.	Masked	Male	48	No	No	30	Masked timeand date	Masked timeand date	999	1647647400000	20	09apr1960	0	17mar2012	382	12.628099	0	1	No	No	Not Sure	Well Appearing	Well Appearing	Well Appearing	Rater 1 one categories more ill	Agree	1	0	0	1	Otitis media
09:30	09:45	Yes	Masked	Masked	Masked	Masked	Masked	upper respiratory infection.	Discharge	Masked	Masked	Masked	Well Appearing	Well Appearing	Well Appearing	Well Appearing	PA-C/NP	Attending Phys.	Masked	Female	150	Yes	Yes	140	Masked timeand date	Masked timeand date	999	1671011100000	15	09apr1960	0	13dec2012	270	8.9256201	1	0	Yes	Yes	Well Appearing	Well Appearing	Well Appearing	Well Appearing	Agree	Agree	0	0	1	1	URI
00:40	00:40	Yes	Masked	Masked	Masked	Masked	Masked	viral syndrome.	Discharge	Masked	Masked	Masked	Well Appearing	Well Appearing	Well Appearing	Well Appearing	Attending Phys.	R3	Masked	Female	50	Yes	No	172	Masked timeand date	Masked timeand date	999	1647391200000	0	09apr1960	0	15mar2012	355	11.735538	0	1	Yes	No	Well Appearing	Well Appearing	Well Appearing	Well Appearing	Agree	Agree	0	0	1	1	Febrile illness NOS
13:35	13:37	Yes	Masked	Masked	Masked	Masked	Masked	cellulitis.	Admit	Masked	Masked	Masked	Ill Appearing	Well Appearing	Not Sure or Equivocal	Well Appearing	PA-C/NP	Attending Phys.	Masked	Male	75	Yes	No	70	Masked timeand date	Masked timeand date	999	1653053820000	2	09apr1960	1	19may2012	407	13.454545	1	0	Yes	No	Ill Appearing	Well Appearing	Not Sure	Well Appearing	Rater 1 one categories more ill	Agree	2	1	0	1	Cellulitis
20:00	21:00	Yes	Masked	Masked	Masked	Masked	Masked	otitis media	Discharge	Masked	Masked	Masked	Well Appearing	Not Sure or Equivocal	Ill Appearing	Well Appearing	R3	Attending Phys.	Masked	Male	2		No	5	Masked timeand date	Masked timeand date	999	1645218000000	60	09apr1960	0	18feb2012	313	10.347108	0	1		No	Well Appearing	Not Sure	Ill Appearing	Well Appearing	Rater1 two categories less ill	Rater 1 one categories more ill	-1	2	0	0	Otitis media
23:56	00:05	Yes	Masked	Masked	Masked	Masked	Masked	upper respiratory infection.	Discharge	Masked	Masked	Masked	Well Appearing	Well Appearing	Ill Appearing	Ill Appearing	R3	Rotating Resident	Masked	Male	64	No	Yes	64	Masked timeand date	Masked timeand date	999	1651881900000	9	09apr1960	0	05may2012	389	12.859504	0	0	No	Yes	Well Appearing	Well Appearing	Ill Appearing	Ill Appearing	Rater1 two categories less ill	Rater1 two categories less ill	0	0	0	0	URI
09:35	10:45	Yes	Masked	Masked	Masked	Masked	Masked	febrile illness/pharyngitis	Discharge	Masked	Masked	Masked	Well Appearing	Well Appearing	Well Appearing	Well Appearing	PA-C/NP	PA-C/NP	Masked	Male	111	Yes	No	113	Masked timeand date	Masked timeand date	999	1660733100000	70	09apr1960	0	16aug2012	123	4.0661159	0	0	Yes	No	Well Appearing	Well Appearing	Well Appearing	Well Appearing	Agree	Agree	0	0	1	1	Pharyngitis
10:40	11:25	Yes	Masked	Masked	Masked	Masked	Masked	right otitis media.	Discharge	Masked	Masked	Masked	Well Appearing	Well Appearing	Well Appearing	Well Appearing	PA-C/NP	Attending Phys.	Masked	Female	25	No	No	32	Masked timeand date	Masked timeand date	999	1647689100000	45	09apr1960	0	18mar2012	332	10.975206	1	0	No	No	Well Appearing	Well Appearing	Well Appearing	Well Appearing	Agree	Agree	0	0	1	1	Otitis media
18:30	18:30	Yes	Masked	Masked	Masked	Masked	Masked	pneumonia.	Discharge	Masked	Masked	Masked	Not Sure or Equivocal	Well Appearing	Ill Appearing	Ill Appearing	Attending Phys.	R2	Masked	Male	38	Yes	No	41	Masked timeand date	Masked timeand date	999	1649010600000	0	09apr1960	0	02apr2012	341	11.272727	0	1	Yes	No	Not Sure	Well Appearing	Ill Appearing	Ill Appearing	Rater1 one categories less ill	Rater1 two categories less ill	1	0	0	0	Pneumonia
09:55	10:13	Yes	Masked	Masked	Masked	Masked	Masked	upper respiratory infection.	Discharge	Masked	Masked	Masked	Well Appearing	Well Appearing	Well Appearing	Well Appearing	R4	R3	Masked	Female	118	No	No	115	Masked timeand date	Masked timeand date	999	1661508780000	18	09apr1960	0	25aug2012	486	16.066116	0	0	No	No	Well Appearing	Well Appearing	Well Appearing	Well Appearing	Agree	Agree	0	0	1	1	URI
16:22	16:30	Yes	Masked	Masked	Masked	Masked	Masked	bacteremia.	Discharge	Masked	Masked	Masked	Well Appearing	Well Appearing	Ill Appearing	Ill Appearing	R4	R3	Masked	Female	8	Yes	No	14	Masked timeand date	Masked timeand date	999	1646497800000	8	09apr1960	0	05mar2012	300	9.9173555	0	0	Yes	No	Well Appearing	Well Appearing	Ill Appearing	Ill Appearing	Rater1 two categories less ill	Rater1 two categories less ill	0	0	0	0	Bacteremia
04:40	08:40	Yes	Masked	Masked	Masked	Masked	Masked	upper respiratory infection.	Discharge	Masked	Masked	Masked	Ill Appearing	Ill Appearing	Well Appearing	Well Appearing	R2	R4	Masked	Male	59	No	No	58	Masked timeand date	Masked timeand date	999	1651308000000	240	09apr1960	0	30apr2012	384	12.694215	0	0	No	No	Ill Appearing	Ill Appearing	Well Appearing	Well Appearing	Rater 1 two categories more ill	Rater 1 two categories more ill	0	0	0	0	URI
05:15	05:30	Yes	Masked	Masked	Masked	Masked	Masked	fever	Discharge	Masked	Masked	Masked	Well Appearing	Well Appearing	Well Appearing	Well Appearing	R3	Attending Phys.	Masked	Female	24	Yes	No	24	Masked timeand date	Masked timeand date	999	1647149400000	15	09apr1960	0	13mar2012	275	9.090909	0	1	Yes	No	Well Appearing	Well Appearing	Well Appearing	Well Appearing	Agree	Agree	0	0	1	1	Febrile illness NOS
10:27	11:01	Yes	Masked	Masked	Masked	Masked	Masked	uri.	Discharge	Masked	Masked	Masked	Well Appearing	Well Appearing	Well Appearing	Well Appearing	PA-C/NP	R4	Masked	Female	21	Yes	No	21	Masked timeand date	Masked timeand date	999	1647082860000	34	09apr1960	0	11mar2012	271	8.9586773	1	0	Yes	No	Well Appearing	Well Appearing	Well Appearing	Well Appearing	Agree	Agree	0	0	1	1	URI
17:53	18:15	Yes	Masked	Masked	Masked	Masked	Masked	febrile seizure.	Discharge	Masked	Masked	Masked	Well Appearing	Well Appearing	Not Sure or Equivocal	Well Appearing	R4	Attending Phys.	Masked	Male	12	Yes	No	15	Masked timeand date	Masked timeand date	999	1646763300000	22	09apr1960	0	07mar2012	266	8.7933884	1	0	Yes	No	Well Appearing	Well Appearing	Not Sure	Well Appearing	Rater1 one categories less ill	Agree	0	1	0	1	Febrile Seizure
11:30	11:40	Yes	Masked	Masked	Masked	Masked	Masked	croup.	Discharge	Masked	Masked	Masked	Well Appearing	Well Appearing	Well Appearing	Well Appearing	R2	R4	Masked	Female	29	Yes	No	44	Masked timeand date	Masked timeand date	999	1649504400000	10	09apr1960	0	08apr2012	283	9.3553715	0	0	Yes	No	Well Appearing	Well Appearing	Well Appearing	Well Appearing	Agree	Agree	0	0	1	1	Sepsis No focus
10:45	11:17	Yes	Masked	Masked	Masked	Masked	Masked	acute pyrexia. viral syndrome.	Discharge	Masked	Masked	Masked	Well Appearing	Well Appearing	Well Appearing	Well Appearing	R4	Attending Phys.	Masked	Male	15	No		19	Masked timeand date	Masked timeand date	999	1646911020000	32	09apr1960	0	09mar2012	252	8.3305788	1	0	No		Well Appearing	Well Appearing	Well Appearing	Well Appearing	Agree	Agree	0	0	1	1	Febrile illness NOS
14:49	15:23	Yes	Masked	Masked	Masked	Masked	Masked	upper respiratory infection, bronchospasm.	Discharge	Masked	Masked	Masked	Well Appearing	Well Appearing	Well Appearing	Well Appearing	PA-C/NP	R3	Masked	Male	55	Yes	Yes	53	Masked timeand date	Masked timeand date	999	1650554580000	34	09apr1960	0	20apr2012	291	9.6198349	0	0	Yes	Yes	Well Appearing	Well Appearing	Well Appearing	Well Appearing	Agree	Agree	0	0	1	1	URI
23:30	23:45	Yes	Masked	Masked	Masked	Masked	Masked	diaper rash.	Discharge	Masked	Masked	Masked	Well Appearing	Well Appearing	Well Appearing	Well Appearing	R1	R4	Masked	Female	62	No	No	66	Masked timeand date	Masked timeand date	999	1652053500000	15	09apr1960	0	07may2012	305	10.082644	0	1	No	No	Well Appearing	Well Appearing	Well Appearing	Well Appearing	Agree	Agree	0	0	1	1	Non infective
13:20	13:38	Yes	Masked	Masked	Masked	Masked	Masked	reactive airway disease.	Discharge	Masked	Masked	Masked	Well Appearing	Well Appearing	Ill Appearing	Ill Appearing	R3	R3	Masked	Male	142	Yes	No	147	Masked timeand date	Masked timeand date	999	1672321080000	18	09apr1960	0	28dec2012	543	17.950413	0	0	Yes	No	Well Appearing	Well Appearing	Ill Appearing	Ill Appearing	Rater1 two categories less ill	Rater1 two categories less ill	0	0	0	0	Bronchiolitis
17:40	17:57	Yes	Masked	Masked	Masked	Masked	Masked	febrile illness viral infection dehydration	Discharge	Masked	Masked	Masked	Well Appearing	Well Appearing	Well Appearing	Well Appearing	R3	R2	Masked	Female	166	Yes	No	163	Masked timeand date	Masked timeand date	999	1679075820000	17	09apr1960	0	16mar2013	616	20.363636	0	0	Yes	No	Well Appearing	Well Appearing	Well Appearing	Well Appearing	Agree	Agree	0	0	1	1	Febrile illness NOS
16:43	16:55	Yes	Masked	Masked	Masked	Masked	Masked	uri.	Discharge	Masked	Masked	Masked	Well Appearing	Well Appearing	Well Appearing	Well Appearing	R2	PA-C/NP	Masked	Male	37	No	No	33	Masked timeand date	Masked timeand date	999	1648054500000	12	09apr1960	0	22mar2012	254	8.3966942	0	0	No	No	Well Appearing	Well Appearing	Well Appearing	Well Appearing	Agree	Agree	0	0	1	1	URI
7:30	7:58	Yes	Masked	Masked	Masked	Masked	Masked	hepatitis a.	Discharge	Masked	Masked	Masked	Well Appearing	Well Appearing	Ill Appearing	Ill Appearing	R4	R3	Masked	Male	153	No	No	149	Masked timeand date	Masked timeand date	999	1675324680000	28	09apr1960	0	01feb2013	569	18.809917	0	0	No	No	Well Appearing	Well Appearing	Ill Appearing	Ill Appearing	Rater1 two categories less ill	Rater1 two categories less ill	0	0	0	0	Other Febrile illnesses
09:15	10:30	Yes	Masked	Masked	Masked	Masked	Masked	fever, pyelonephritis.	Discharge	Masked	Masked	Masked	Ill Appearing	Ill Appearing	Ill Appearing	Ill Appearing	PA-C/NP	PA-C/NP	Masked	Female	115	Yes	No	107	Masked timeand date	Masked timeand date	999	1659349800000	75	09apr1960	0	30jul2012	382	12.628099	0	0	Yes	No	Ill Appearing	Ill Appearing	Ill Appearing	Ill Appearing	Agree	Agree	0	0	1	1	UTI/Pyelonephritis
14:20	14:25	Yes	Masked	Masked	Masked	Masked	Masked	arthritic sepsis.	Admit	Masked	Masked	Masked	Ill Appearing	Ill Appearing	Well Appearing	Ill Appearing	R3	Attending Phys.	Masked	Male	139	No	No	133	Masked timeand date	Masked timeand date	999	1668176700000	5	09apr1960	1	10nov2012	482	15.933885	0	1	No	No	Ill Appearing	Ill Appearing	Well Appearing	Ill Appearing	Rater 1 two categories more ill	Agree	0	-2	0	1	Cellulitis
09:32	10:52	Yes	Masked	Masked	Masked	Masked	Masked	febrile illness.	Admit	Masked	Masked	Masked	Not Sure or Equivocal	Well Appearing	Well Appearing	Well Appearing	R2	Rotating Resident	Masked	Male	91	Yes	No	87	Masked timeand date	Masked timeand date	999	1655635920000	80	09apr1960	1	18jun2012	312	10.31405	0	0	Yes	No	Not Sure	Well Appearing	Well Appearing	Well Appearing	Rater 1 one categories more ill	Agree	1	0	0	1	Febrile illness NOS
17:45		Yes	Masked	Masked	Masked	Masked	Masked	febrile illness.	Discharge	Masked	Masked	Masked	Well Appearing	Well Appearing	Well Appearing	Well Appearing	PA-C/NP	R4	Masked	Male	40	Yes	Yes	28	Masked timeand date	Masked timeand date	999			09apr1960	0	16mar2012	203	6.7107439	1	0	Yes	Yes	Well Appearing	Well Appearing	Well Appearing	Well Appearing	Agree	Agree	0	0	1	1	Febrile illness NOS
14:15	14:15	Yes	Masked	Masked	Masked	Masked	Masked	febrile illness.	Discharge	Masked	Masked	Masked	Well Appearing	Well Appearing	Well Appearing	Well Appearing	R3	Attending Phys.	Masked	Female	85	Yes	No	84	Masked timeand date	Masked timeand date	999	1655216100000	0	09apr1960	0	13jun2012	273	9.0247936	0	1	Yes	No	Well Appearing	Well Appearing	Well Appearing	Well Appearing	Agree	Agree	0	0	1	1	Febrile illness NOS
10:42	12:20	Yes	Masked	Masked	Masked	Masked	Masked	fever, diaper rash, skin infection.	Discharge	Masked	Masked	Masked	Well Appearing	Well Appearing	Ill Appearing	Ill Appearing	PA-C/NP	R3	Masked	Female	100	No	Yes	98	Masked timeand date	Masked timeand date	999	1657110000000	98	09apr1960	0	05jul2012	293	9.6859503	0	0	No	Yes	Well Appearing	Well Appearing	Ill Appearing	Ill Appearing	Rater1 two categories less ill	Rater1 two categories less ill	0	0	0	0	Cellulitis
	17:30	Yes	Masked	Masked	Masked	Masked	Masked	bronchiolitis.	Discharge	Masked	Masked	Masked	Well Appearing	Well Appearing	Well Appearing	Well Appearing	R4	R4	Masked	Male	42			47	Masked timeand date	Masked timeand date	999	1649784600000		09apr1960	0	11apr2012	207	6.8429751	0	0			Well Appearing	Well Appearing	Well Appearing	Well Appearing	Agree	Agree	0	0	1	1	Bronchiolitis
13:16	13:18	Yes	Masked	Masked	Masked	Masked	Masked	acute gastroenteritis.	Discharge	Masked	Masked	Masked	Well Appearing	Well Appearing	Well Appearing	Well Appearing	PA-C/NP	Attending Phys.	Masked	Male	95	Yes	No	92	Masked timeand date	Masked timeand date	999	1656335880000	2	09apr1960	0	26jun2012	275	9.090909	1	0	Yes	No	Well Appearing	Well Appearing	Well Appearing	Well Appearing	Agree	Agree	0	0	1	1	Gastroenteritis
08:05	08:10	Yes	Masked	Masked	Masked	Masked	Masked	febrile, viral syndrome.	Discharge	Masked	Masked	Masked	Well Appearing	Well Appearing	Well Appearing	Well Appearing	R3	R2	Masked	Male	53	Yes	No	52	Masked timeand date	Masked timeand date	999	1650269400000	5	09apr1960	0	17apr2012	196	6.4793386	0	0	Yes	No	Well Appearing	Well Appearing	Well Appearing	Well Appearing	Agree	Agree	0	0	1	1	Febrile illness NOS
15:40	16:20	Yes	Masked	Masked	Masked	Masked	Masked	varicella.	Discharge	Masked	Masked	Masked	Not Sure or Equivocal	Well Appearing	Well Appearing	Well Appearing	PA-C/NP	R3	Masked	Female	126	No	No	123	Masked timeand date	Masked timeand date	999	1663431600000	40	09apr1960	0	16sep2012	343	11.338843	0	0	No	No	Not Sure	Well Appearing	Well Appearing	Well Appearing	Rater 1 one categories more ill	Agree	1	0	0	1	Varicella
10:45	11:00	Yes	Masked	Masked	Masked	Masked	Masked	upper respiratory infection.	Discharge	Masked	Masked	Masked	Well Appearing	Well Appearing	Well Appearing	Well Appearing	PA-C/NP	R3	Masked	Female	11	No	No	12	Masked timeand date	Masked timeand date	999	1646478000000	15	09apr1960	0	04mar2012	146	4.8264461	0	0	No	No	Well Appearing	Well Appearing	Well Appearing	Well Appearing	Agree	Agree	0	0	1	1	URI
08:30	09:00	Yes	Masked	Masked	Masked	Masked	Masked	fever.	Discharge	Masked	Masked	Masked	Well Appearing	Well Appearing	Well Appearing	Well Appearing	R4	R4	Masked	Female	108	Yes	No	105	Masked timeand date	Masked timeand date	999	1658998800000	30	09apr1960	0	27jul2012	285	9.4214878	0	0	Yes	No	Well Appearing	Well Appearing	Well Appearing	Well Appearing	Agree	Agree	0	0	1	1	Febrile illness NOS
19:25	19:43	Yes	Masked	Masked	Masked	Masked	Masked	bronchiolitis.	Discharge	Masked	Masked	Masked	Well Appearing	Not Sure or Equivocal	Well Appearing	Well Appearing	R4	R2	Masked	Male	36	Yes	No	35	Masked timeand date	Masked timeand date	999	1648064580000	18	09apr1960	0	22mar2012	169	5.5867767	0	0	Yes	No	Well Appearing	Not Sure	Well Appearing	Well Appearing	Agree	Rater 1 one categories more ill	-1	0	1	0	Bronchiolitis
18:00	18:30	Yes	Masked	Masked	Masked	Masked	Masked	viral syndrome.	Discharge	Masked	Masked	Masked	Well Appearing	Well Appearing	Well Appearing	Well Appearing	R3	R2	Masked	Male	60	No	No	59	Masked timeand date	Masked timeand date	999	1651429800000	30	09apr1960	0	30apr2012	372	12.297521	0	0	No	No	Well Appearing	Well Appearing	Well Appearing	Well Appearing	Agree	Agree	0	0	1	1	Febrile illness NOS
19:00	21:40	Yes	Masked	Masked	Masked	Masked	Masked	fever, rsv pneumonia.	Admit	Masked	Masked	Masked	Not Sure or Equivocal	Not Sure or Equivocal	Well Appearing	Well Appearing	R4	R3	Masked	Male	99	No	No	102	Masked timeand date	Masked timeand date	999	1658180400000	160	09apr1960	1	17jul2012	689	22.776859	0	0	No	No	Not Sure	Not Sure	Well Appearing	Well Appearing	Rater 1 one categories more ill	Rater 1 one categories more ill	0	0	0	0	Pneumonia
08:45	10:15	Yes	Masked	Masked	Masked	Masked	Masked	acute febrile illness, viral exanthem.	Discharge	Masked	Masked	Masked	Well Appearing	Well Appearing	Well Appearing	Well Appearing	PA-C/NP	R3	Masked	Female	78	No	No	77	Masked timeand date	Masked timeand date	999	1653819300000	90	09apr1960	0	28may2012	201	6.644628	0	0	No	No	Well Appearing	Well Appearing	Well Appearing	Well Appearing	Agree	Agree	0	0	1	1	Febrile illness NOS
22:49	23:15	Yes	Masked	Masked	Masked	Masked	Masked	bronchiolitis.	Discharge	Masked	Masked	Masked	Ill Appearing	Ill Appearing	Well Appearing	Well Appearing	R2	R4	Masked	Male	10		No	11	Masked timeand date	Masked timeand date	999	1646435700000	26	09apr1960	0	03mar2012	113	3.7355373	0	0		No	Ill Appearing	Ill Appearing	Well Appearing	Well Appearing	Rater 1 two categories more ill	Rater 1 two categories more ill	0	0	0	0	Bronchiolitis
01:30	01:50	Yes	Masked	Masked	Masked	Masked	Masked	upper respiratory infection.	Discharge	Masked	Masked	Masked	Well Appearing	Well Appearing	Well Appearing	Well Appearing	Attending Phys.	R3	Masked	Male	13		No	16	Masked timeand date	Masked timeand date	999	1646790600000	20	09apr1960	0	07mar2012	113	3.7355373	0	1		No	Well Appearing	Well Appearing	Well Appearing	Well Appearing	Agree	Agree	0	0	1	1	URI
1:00	1:05	Yes	Masked	Masked	Masked	Masked	Masked	urinary tract infection	Admit	Masked	Masked	Masked	Well Appearing	Well Appearing	Well Appearing	Well Appearing	Rotating Resident	R3	Masked	Male	69	Yes	No	68	Masked timeand date	Masked timeand date	999	1652403900000	5	09apr1960	1	11may2012	168	5.553719	0	0	Yes	No	Well Appearing	Well Appearing	Well Appearing	Well Appearing	Agree	Agree	0	0	1	1	URI
18:30	18:30	Yes	Masked	Masked	Masked	Masked	Masked	upper respiratory infection.	Discharge	Masked	Masked	Masked	Well Appearing	Well Appearing	Well Appearing	Well Appearing	Attending Phys.	R4	Masked	Male	35	Yes	No	34	Masked timeand date	Masked timeand date	999	1648060200000	0	09apr1960	0	22mar2012	116	3.8347108	1	0	Yes	No	Well Appearing	Well Appearing	Well Appearing	Well Appearing	Agree	Agree	0	0	1	1	URI
09:45	11:50	Yes	Masked	Masked	Masked	Masked	Masked	bronchiolitis, possible	Discharge	Masked	Masked	Masked	Ill Appearing	Ill Appearing	Well Appearing	Well Appearing	Attending Phys.	R4	Masked	Male	152	No	Yes	148	Masked timeand date	Masked timeand date	999	1674042600000	125	09apr1960	0	17jan2013	416	13.752066	1	0	No	Yes	Ill Appearing	Ill Appearing	Well Appearing	Well Appearing	Rater 1 two categories more ill	Rater 1 two categories more ill	0	0	0	0	Bronchiolitis
18:25	18:30	Yes	Masked	Masked	Masked	Masked	Masked	pneumonia (community acquired).	Discharge	Masked	Masked	Masked	Well Appearing	Well Appearing	Well Appearing	Not Sure or Equivocal	R3	Attending Phys.	Masked	Female	92	Yes	No	86	Masked timeand date	Masked timeand date	999	1655577000000	5	09apr1960	0	17jun2012	201	6.644628	0	1	Yes	No	Well Appearing	Well Appearing	Well Appearing	Not Sure	Agree	Rater1 one categories less ill	0	-1	1	0	Pneumonia
06:30	06:50	Yes	Masked	Masked	Masked	Masked	Masked	fever.	Discharge	Masked	Masked	Masked	Well Appearing	Well Appearing	Well Appearing	Well Appearing	R3	Attending Phys.	Masked	Male	49	No	No	31	Masked timeand date	Masked timeand date	999	1647672600000	20	09apr1960	0	18mar2012	107	3.5371902	0	1	No	No	Well Appearing	Well Appearing	Well Appearing	Well Appearing	Agree	Agree	0	0	1	1	Febrile illness NOS
18:02	19:26	Yes	Masked	Masked	Masked	Masked	Masked	acute respiratory distress, acute bronchiolitis.	Admit	Masked	Masked	Masked	Well Appearing	Well Appearing	Ill Appearing	Ill Appearing	R3	R4	Masked	Male	45	Yes	No	50	Masked timeand date	Masked timeand date	999	1650050760000	84	09apr1960	1	14apr2012	133	4.3966942	0	0	Yes	No	Well Appearing	Well Appearing	Ill Appearing	Ill Appearing	Rater1 two categories less ill	Rater1 two categories less ill	0	0	0	0	Bronchiolitis
19:15	19:25	Yes	Masked	Masked	Masked	Masked	Masked	febrile illness by history	Discharge	Masked	Masked	Masked	Well Appearing	Well Appearing	Well Appearing	Well Appearing	PA-C/NP	R3	Masked	Female	171	Yes	No	152	Masked timeand date	Masked timeand date	999	1677180300000	10	09apr1960	0	22feb2013	444	14.677686	0	0	Yes	No	Well Appearing	Well Appearing	Well Appearing	Well Appearing	Agree	Agree	0	0	1	1	Febrile illness NOS
08:38	08:41	Yes	Masked	Masked	Masked	Masked	Masked	upper respiratory infection, viral	Discharge	Masked	Masked	Masked	Well Appearing	Well Appearing	Well Appearing	Well Appearing	R4	R3	Masked	Male	74	Yes	No	71	Masked timeand date	Masked timeand date	999	1653122460000	3	09apr1960	0	20may2012	162	5.355372	0	0	Yes	No	Well Appearing	Well Appearing	Well Appearing	Well Appearing	Agree	Agree	0	0	1	1	URI
11:50	12:20	Yes	Masked	Masked	Masked	Masked	Masked	gastroenteritis.	Discharge	Masked	Masked	Masked	Well Appearing	Well Appearing	Well Appearing	Well Appearing	R3	R4	Masked	Female	136	Yes	Yes	138	Masked timeand date	Masked timeand date	999	1669897200000	30	09apr1960	0	30nov2012	356	11.768595	0	0	Yes	Yes	Well Appearing	Well Appearing	Well Appearing	Well Appearing	Agree	Agree	0	0	1	1	Gastroenteritis
10:21	10:44	Yes	Masked	Masked	Masked	Masked	Masked	viral croup.	Discharge	Masked	Masked	Masked	Well Appearing	Well Appearing	Well Appearing	Well Appearing	R2	Attending Phys.	Masked	Female	112	No	No	108	Masked timeand date	Masked timeand date	999	1659782640000	23	09apr1960	0	05aug2012	236	7.8016529	0	1	No	No	Well Appearing	Well Appearing	Well Appearing	Well Appearing	Agree	Agree	0	0	1	1	Sepsis No focus
16:50	17:06	Yes	Masked	Masked	Masked	Masked	Masked	boils in groin.	Admit	Masked	Masked	Masked	Well Appearing	Ill Appearing	Well Appearing	Well Appearing	R3	R4	Masked	Female	131	No	No	128	Masked timeand date	Masked timeand date	999	1665853560000	16	09apr1960	1	14oct2012	288	9.5206614	0	0	No	No	Well Appearing	Ill Appearing	Well Appearing	Well Appearing	Agree	Rater 1 two categories more ill	-2	0	1	0	Other Febrile illnesses
09:29	09:36	Yes	Masked	Masked	Masked	Masked	Masked	upper respiratory infection.	Discharge	Masked	Masked	Masked	Well Appearing	Well Appearing	Well Appearing	Well Appearing	PA-C/NP	Attending Phys.	Masked	Male	67	No	No	62	Masked timeand date	Masked timeand date	999	1651829760000	7	09apr1960	0	05may2012	121	4	1	0	No	No	Well Appearing	Well Appearing	Well Appearing	Well Appearing	Agree	Agree	0	0	1	1	URI
16:52	17:08	Yes	Masked	Masked	Masked	Masked	Masked	viral syndrome.	Discharge	Masked	Masked	Masked	Well Appearing	Well Appearing	Well Appearing	Well Appearing	R2	R4	Masked	Male	146	No	No	143	Masked timeand date	Masked timeand date	999	1671383280000	16	09apr1960	0	17dec2012	343	11.338843	0	0	No	No	Well Appearing	Well Appearing	Well Appearing	Well Appearing	Agree	Agree	0	0	1	1	Febrile illness NOS
16:44	16:53	Yes	Masked	Masked	Masked	Masked	Masked	bronchiolitis.	Discharge	Masked	Masked	Masked	Well Appearing	Well Appearing	Well Appearing	Well Appearing	R3	Attending Phys.	Masked	Male	84	No	No	83	Masked timeand date	Masked timeand date	999	1655052780000	9	09apr1960	0	11jun2012	144	4.7603307	0	1	No	No	Well Appearing	Well Appearing	Well Appearing	Well Appearing	Agree	Agree	0	0	1	1	Bronchiolitis
14:30	14:55	Yes	Masked	Masked	Masked	Masked	Masked	lower lip infection.	Discharge	Masked	Masked	Masked	Well Appearing	Well Appearing	Ill Appearing	Ill Appearing	Attending Phys.	R1	Masked	Male	44		No	49	Masked timeand date	Masked timeand date	999	1650034500000	25	09apr1960	0	14apr2012	604	19.966942	0	0		No	Well Appearing	Well Appearing	Ill Appearing	Ill Appearing	Rater1 two categories less ill	Rater1 two categories less ill	0	0	0	0	Cellulitis
14:45	15:13	Yes	Masked	Masked	Masked	Masked	Masked	acute viral gastroenteritis.	Discharge	Masked	Masked	Masked	Not Sure or Equivocal	Well Appearing	Well Appearing	Well Appearing	Rotating Resident	R3	Masked	Male	124	Yes	No	120	Masked timeand date	Masked timeand date	999	1662649980000	28	09apr1960	0	07sep2012	227	7.5041323	0	0	Yes	No	Not Sure	Well Appearing	Well Appearing	Well Appearing	Rater 1 one categories more ill	Agree	1	0	0	1	Gastroenteritis
16:30	19:00	Yes	Masked	Masked	Masked	Masked	Masked	gastroenteritis.	Discharge	Masked	Masked	Masked	Well Appearing	Well Appearing	Well Appearing	Well Appearing	Attending Phys.	R2	Masked	Female	63	No	No	63	Masked timeand date	Masked timeand date	999	1651863600000	150	09apr1960	0	05may2012	87	2.8760331	0	1	No	No	Well Appearing	Well Appearing	Well Appearing	Well Appearing	Agree	Agree	0	0	1	1	Gastroenteritis
11:13	11:15	Yes	Masked	Masked	Masked	Masked	Masked	viral uri.	Discharge	Masked	Masked	Masked	Well Appearing	Well Appearing	Well Appearing	Well Appearing	R2	R1	Masked	Male	135	No	No	135	Masked timeand date	Masked timeand date	999	1668770100000	2	09apr1960	0	17nov2012	317	10.479339	0	0	No	No	Well Appearing	Well Appearing	Well Appearing	Well Appearing	Agree	Agree	0	0	1	1	URI
07:30	07:35	Yes	Masked	Masked	Masked	Masked	Masked	rsv.	Admit	Masked	Masked	Masked	Well Appearing	Well Appearing	Well Appearing	Well Appearing	R4	Attending Phys.	Masked	Male	39	Yes	No	42	Masked timeand date	Masked timeand date	999	1649230500000	5	09apr1960	1	05apr2012	52	1.7190082	1	0	Yes	No	Well Appearing	Well Appearing	Well Appearing	Well Appearing	Agree	Agree	0	0	1	1	Bronchiolitis
19:15	19:20	Yes	Masked	Masked	Masked	Masked	Masked	fever, seizure.	Admit	Masked	Masked	Masked	Ill Appearing	Ill Appearing	Ill Appearing	Ill Appearing	R4	Attending Phys.	Masked	Male	70	No	No	69	Masked timeand date	Masked timeand date	999	1652728800000	5	09apr1960	1	15may2012	90	2.9752066	1	0	No	No	Ill Appearing	Ill Appearing	Ill Appearing	Ill Appearing	Agree	Agree	0	0	1	1	Febrile Seizure
23:25	23:30	Yes	Masked	Masked	Masked	Masked	Masked	pyelonephritis.	Discharge	Masked	Masked	Masked	Well Appearing	Well Appearing	Well Appearing	Well Appearing	R4	Attending Phys.	Masked	Female	141	Yes	No	132	Masked timeand date	Masked timeand date	999	1668123000000	5	09apr1960	0	09nov2012	499	16.495869	1	0	Yes	No	Well Appearing	Well Appearing	Well Appearing	Well Appearing	Agree	Agree	0	0	1	1	UTI/Pyelonephritis
13:45	14:00	Yes	Masked	Masked	Masked	Masked	Masked	viral syndrome.	Discharge	Masked	Masked	Masked	Well Appearing	Well Appearing	Well Appearing	Well Appearing	R3	PA-C/NP	Masked	Female	1	Yes	No	6	Masked timeand date	Masked timeand date	999	1645279200000	15	09apr1960	0	19feb2012	327	10.809917	0	0	Yes	No	Well Appearing	Well Appearing	Well Appearing	Well Appearing	Agree	Agree	0	0	1	1	Febrile illness NOS
08:40	09:31	Yes	Masked	Masked	Masked	Masked	Masked	acute febrile illness	Discharge	Masked	Masked	Masked	Not Sure or Equivocal	Not Sure or Equivocal	Well Appearing	Well Appearing	R4	PA-C/NP	Masked	Male	71	Yes	No	74	Masked timeand date	Masked timeand date	999	1653384660000	51	09apr1960	0	23may2012	153	5.0578513	1	0	Yes	No	Not Sure	Not Sure	Well Appearing	Well Appearing	Rater 1 one categories more ill	Rater 1 one categories more ill	0	0	0	0	Febrile illness NOS
19:59	20:12	Yes	Masked	Masked	Masked	Masked	Masked	viral syndrome.	Discharge	Masked	Masked	Masked	Not Sure or Equivocal	Ill Appearing	Well Appearing	Well Appearing	R2	R3	Masked	Male	4	Yes	No	9	Masked timeand date	Masked timeand date	999	1645906320000	13	09apr1960	0	26feb2012	207	6.8429751	0	0	Yes	No	Not Sure	Ill Appearing	Well Appearing	Well Appearing	Rater 1 one categories more ill	Rater 1 two categories more ill	-1	0	0	0	Febrile illness NOS
08:50	08:50	Yes	Masked	Masked	Masked	Masked	Masked	upper respiratory infection bronchitis bronchospasm	Discharge	Masked	Masked	Masked	Well Appearing	Well Appearing	Not Sure or Equivocal	Well Appearing	PA-C/NP	R3	Masked	Female	162	No	No	159	Masked timeand date	Masked timeand date	999	1678438200000	0	09apr1960	0	09mar2013	378	12.495868	0	0	No	No	Well Appearing	Well Appearing	Not Sure	Well Appearing	Rater1 one categories less ill	Agree	0	1	0	1	URI
20:55	21:20	Yes	Masked	Masked	Masked	Masked	Masked	acute febrile illness	Discharge	Masked	Masked	Masked	Well Appearing	Well Appearing	Well Appearing	Well Appearing	PA-C/NP	R2	Masked	Male	164	Yes	No	161	Masked timeand date	Masked timeand date	999	1678828800000	25	09apr1960	0	13mar2013	380	12.561983	0	0	Yes	No	Well Appearing	Well Appearing	Well Appearing	Well Appearing	Agree	Agree	0	0	1	1	Febrile illness NOS
22:10	22:15	Yes	Masked	Masked	Masked	Masked	Masked	febrile illness.	Discharge	Masked	Masked	Masked	Well Appearing	Well Appearing	Well Appearing	Well Appearing	R3	Attending Phys.	Masked	Female	28	No	No	45	Masked timeand date	Masked timeand date	999	1649542500000	5	09apr1960	0	08apr2012	37	1.2231405	0	1	No	No	Well Appearing	Well Appearing	Well Appearing	Well Appearing	Agree	Agree	0	0	1	1	Febrile illness NOS
20:00	20:30	Yes	Masked	Masked	Masked	Masked	Masked	viral upper respiratory infection	Discharge	Masked	Masked	Masked	Well Appearing	Ill Appearing	Ill Appearing	Ill Appearing	R2	R3	Masked	Female	72	No	No	73	Masked timeand date	Masked timeand date	999	1653251400000	30	09apr1960	0	21may2012	74	2.446281	0	0	No	No	Well Appearing	Ill Appearing	Ill Appearing	Ill Appearing	Rater1 two categories less ill	Agree	-2	0	0	1	URI
01:50	01:56	Yes	Masked	Masked	Masked	Masked	Masked	rml pneumonia	Discharge	Masked	Masked	Masked	Well Appearing	Well Appearing	Well Appearing	Well Appearing	Attending Phys.	R3	Masked	Female	19	Yes	No	1	Masked timeand date	Masked timeand date	999	1646963760000	6	09apr1960	0	09mar2012	295	9.7520657	0	1	Yes	No	Well Appearing	Well Appearing	Well Appearing	Well Appearing	Agree	Agree	0	0	1	1	Pneumonia
09:15	09:15	Yes	Masked	Masked	Masked	Masked	Masked	fever.	Discharge	Masked	Masked	Masked	Well Appearing	Well Appearing	Well Appearing	Well Appearing	PA-C/NP	PA-C/NP	Masked	Female	107	Yes	Yes	103	Masked timeand date	Masked timeand date	999	1658913300000	0	09apr1960	0	26jul2012	139	4.5950413	0	0	Yes	Yes	Well Appearing	Well Appearing	Well Appearing	Well Appearing	Agree	Agree	0	0	1	1	Febrile illness NOS
00:35	00:50	Yes	Masked	Masked	Masked	Masked	Masked	febrile seizure, simple	Admit	Masked	Masked	Masked	Well Appearing	Well Appearing	Well Appearing	Well Appearing	R3	Attending Phys.	Masked	Female	20	Yes	Yes	20	Masked timeand date	Masked timeand date	999	1646959800000	15	09apr1960	1	09mar2012	654	21.619835	0	1	Yes	Yes	Well Appearing	Well Appearing	Well Appearing	Well Appearing	Agree	Agree	0	0	1	1	Febrile Seizure
19:20	20:35	Yes	Masked	Masked	Masked	Masked	Masked	fever. (res initially was going to discharge, then decided to admit).	Admit	Masked	Masked	Masked	Well Appearing	Well Appearing	Not Sure or Equivocal	Well Appearing	R3	R4	Masked	Male	54	No	No	54	Masked timeand date	Masked timeand date	999	1650832500000	75	09apr1960	1	23apr2012	43	1.4214876	0	0	No	No	Well Appearing	Well Appearing	Not Sure	Well Appearing	Rater1 one categories less ill	Agree	0	1	0	1	Other Febrile illnesses
08:00	08:32	Yes	Masked	Masked	Masked	Masked	Masked	gastroenteritis.	Discharge	Masked	Masked	Masked	Well Appearing	Well Appearing	Not Sure or Equivocal	Not Sure or Equivocal	PA-C/NP	R4	Masked	Male	18	Yes	No	23	Masked timeand date	Masked timeand date	999	1647160320000	32	09apr1960	0	12mar2012	523	17.289257	1	0	Yes	No	Well Appearing	Well Appearing	Not Sure	Not Sure	Rater1 one categories less ill	Rater1 one categories less ill	0	0	0	0	Gastroenteritis
09:50	10:05	Yes	Masked	Masked	Masked	Masked	Masked	upper respiratory infection.	Discharge	Masked	Masked	Masked	Well Appearing	Well Appearing	Well Appearing	Well Appearing	R4	R4	Masked	Male	119	No	No	116	Masked timeand date	Masked timeand date	999	1661594700000	15	09apr1960	0	26aug2012	166	5.4876032	0	0	No	No	Well Appearing	Well Appearing	Well Appearing	Well Appearing	Agree	Agree	0	0	1	1	URI
11:35	12:11	Yes	Masked	Masked	Masked	Masked	Masked	viral syndrome.	Discharge	Masked	Masked	Masked	Ill Appearing	Not Sure or Equivocal	Ill Appearing	Ill Appearing	PA-C/NP	R2	Masked	Female	17	Yes	No	25	Masked timeand date	Masked timeand date	999	1647259860000	36	09apr1960	0	13mar2012	400	13.223141	0	0	Yes	No	Ill Appearing	Not Sure	Ill Appearing	Ill Appearing	Agree	Rater1 one categories less ill	1	0	1	0	Febrile illness NOS
23:40	00:35	Yes	Masked	Masked	Masked	Masked	Masked	bronchiolitis, otitis media.	Discharge	Masked	Masked	Masked	Well Appearing	Well Appearing	Well Appearing	Not Sure or Equivocal	R3	Attending Phys.	Masked	Male	52	No	Yes	26	Masked timeand date	Masked timeand date	999	1647304500000	55	09apr1960	0	13mar2012	193	6.3801651	0	1	No	Yes	Well Appearing	Well Appearing	Well Appearing	Not Sure	Agree	Rater1 one categories less ill	0	-1	1	0	Otitis media
09:26	09:53	Yes	Masked	Masked	Masked	Masked	Masked	fever, diarrhea.	Admit	Masked	Masked	Masked	Well Appearing	Well Appearing	Well Appearing	Well Appearing	R3	R4	Masked	Male	66	Yes	No	61	Masked timeand date	Masked timeand date	999	1651830780000	27	09apr1960	1	05may2012	48	1.5867769	0	0	Yes	No	Well Appearing	Well Appearing	Well Appearing	Well Appearing	Agree	Agree	0	0	1	1	Other Febrile illnesses
07:54	08:00	Yes	Masked	Masked	Masked	Masked	Masked	febrile illness.	Discharge	Masked	Masked	Masked	Well Appearing	Well Appearing	Not Sure or Equivocal	Not Sure or Equivocal	PA-C/NP	R4	Masked	Male	33	Yes	No	36	Masked timeand date	Masked timeand date	999	1648281600000	6	09apr1960	0	25mar2012	325	10.743802	1	0	Yes	No	Well Appearing	Well Appearing	Not Sure	Not Sure	Rater1 one categories less ill	Rater1 one categories less ill	0	0	0	0	Febrile illness NOS
17:30	17:35	Yes	Masked	Masked	Masked	Masked	Masked	well child visit. (pt c/o blood in diaper).	Discharge	Masked	Masked	Masked	Well Appearing	Well Appearing	Well Appearing	Well Appearing	R4	R4	Masked	Male	32	No	No	38	Masked timeand date	Masked timeand date	999	1648661700000	5	09apr1960	0	29mar2012	4	.1322314	0	0	No	No	Well Appearing	Well Appearing	Well Appearing	Well Appearing	Agree	Agree	0	0	1	1	Non infective
14:21	14:37	Yes	Masked	Masked	Masked	Masked	Masked	febrile illness.	Discharge	Masked	Masked	Masked	Well Appearing	Well Appearing	Not Sure or Equivocal	Well Appearing	PA-C/NP	R3	Masked	Male	121	Yes	No	119	Masked timeand date	Masked timeand date	999	1662388620000	16	09apr1960	0	04sep2012	728	24.066116	0	0	Yes	No	Well Appearing	Well Appearing	Not Sure	Well Appearing	Rater1 one categories less ill	Agree	0	1	0	1	Febrile illness NOS
11:50	12:00	Yes	Masked	Masked	Masked	Masked	Masked	febrile illness, vomiting.	Discharge	Masked	Masked	Masked	Well Appearing	Well Appearing	Well Appearing	Well Appearing	PA-C/NP	R2	Masked	Female	26	Yes	No	173	Masked timeand date	Masked timeand date	999	1649764800000	10	09apr1960	0	11apr2012	243	8.0330582	0	0	Yes	No	Well Appearing	Well Appearing	Well Appearing	Well Appearing	Agree	Agree	0	0	1	1	Febrile illness NOS
01:30	02:30	Yes	Masked	Masked	Masked	Masked	Masked	acute viral illness.	Discharge	Masked	Masked	Masked	Well Appearing	Not Sure or Equivocal	Well Appearing	Well Appearing	Attending Phys.	R3	Masked	Male	43	No	Yes	48	Masked timeand date	Masked timeand date	999	1649903400000	60	09apr1960	0	13apr2012	190	6.2809916	0	1	No	Yes	Well Appearing	Not Sure	Well Appearing	Well Appearing	Agree	Rater 1 one categories more ill	-1	0	1	0	Febrile illness NOS
08:30	09:14	Yes	Masked	Masked	Masked	Masked	Masked	pneumonia	Discharge	Masked	Masked	Masked	Well Appearing	Well Appearing	Well Appearing	Well Appearing	R4	PA-C/NP	Masked	Male	56	Yes	No	55	Masked timeand date	Masked timeand date	999	1650964440000	44	09apr1960	0	25apr2012	106	3.5041323	1	0	Yes	No	Well Appearing	Well Appearing	Well Appearing	Well Appearing	Agree	Agree	0	0	1	1	Pneumonia
15:10	16:20	Yes	Masked	Masked	Masked	Masked	Masked	upper respiratory infection	Discharge	Masked	Masked	Masked	Not Sure or Equivocal	Well Appearing	Well Appearing	Well Appearing	R3	R4	Masked	Male	158	Yes	No	157	Masked timeand date	Masked timeand date	999	1677860400000	70	09apr1960	0	02mar2013	346	11.438017	0	0	Yes	No	Not Sure	Well Appearing	Well Appearing	Well Appearing	Rater 1 one categories more ill	Agree	1	0	0	1	URI
20:00	20:15	Yes	Masked	Masked	Masked	Masked	Masked	upper respiratory infection, febrile seizure.	Discharge	Masked	Masked	Masked	Ill Appearing	Ill Appearing	Well Appearing	Well Appearing	R4	Attending Phys.	Masked	Female	57	No	Yes	57	Masked timeand date	Masked timeand date	999	1651349700000	15	09apr1960	0	29apr2012	503	16.628099	1	0	No	Yes	Ill Appearing	Ill Appearing	Well Appearing	Well Appearing	Rater 1 two categories more ill	Rater 1 two categories more ill	0	0	0	0	Febrile Seizure
09:20	09:26	Yes	Masked	Masked	Masked	Masked	Masked	viral syndrome	Discharge	Masked	Masked	Masked	Well Appearing	Well Appearing	Well Appearing	Well Appearing	PA-C/NP	R3	Masked	Male	61	Yes	Yes	60	Masked timeand date	Masked timeand date	999	1651569960000	6	09apr1960	0	02may2012	500	16.528925	0	0	Yes	Yes	Well Appearing	Well Appearing	Well Appearing	Well Appearing	Agree	Agree	0	0	1	1	Febrile illness NOS
15:30	15:53	Yes	Masked	Masked	Masked	Masked	Masked	herpangina.	Discharge	Masked	Masked	Masked	Well Appearing	Well Appearing	Well Appearing	Well Appearing	R4	R4	Masked	Male	138	Yes	No	137	Masked timeand date	Masked timeand date	999	1669391580000	23	09apr1960	0	24nov2012	268	8.8595037	0	0	Yes	No	Well Appearing	Well Appearing	Well Appearing	Well Appearing	Agree	Agree	0	0	1	1	Herpangina
19:50	20:09	Yes	Masked	Masked	Masked	Masked	Masked	hives, upper respiratory infection.	Discharge	Masked	Masked	Masked	Well Appearing	Well Appearing	Well Appearing	Well Appearing	R4	R4	Masked	Male	65	No	No	65	Masked timeand date	Masked timeand date	999	1651954140000	19	09apr1960	0	06may2012	494	16.330578	0	0	No	No	Well Appearing	Well Appearing	Well Appearing	Well Appearing	Agree	Agree	0	0	1	1	URI
12:48	13:15	Yes	Masked	Masked	Masked	Masked	Masked	unknown.	Admit	Masked	Masked	Masked	Ill Appearing	Ill Appearing	Ill Appearing	Ill Appearing	R4	Attending Phys.	Masked	Female	147	No	No	141	Masked timeand date	Masked timeand date	999	1671110100000	27	09apr1960	1	14dec2012	220	7.2727275	1	0	No	No	Ill Appearing	Ill Appearing	Ill Appearing	Ill Appearing	Agree	Agree	0	0	1	1	Other Febrile illnesses
14:00	14:46	Yes	Masked	Masked	Masked	Masked	Masked	gastroenteritis	Discharge	Masked	Masked	Masked	Well Appearing	Well Appearing	Well Appearing	Well Appearing	PA-C/NP	R3	Masked	Male	73	No	No	72	Masked timeand date	Masked timeand date	999	1653230760000	46	09apr1960	0	21may2012	195	6.446281	0	0	No	No	Well Appearing	Well Appearing	Well Appearing	Well Appearing	Agree	Agree	0	0	1	1	Gastroenteritis
13:45	15:40	Yes	Masked	Masked	Masked	Masked	Masked	febrile seizure.	Discharge	Masked	Masked	Masked	Well Appearing	Well Appearing	Well Appearing	Well Appearing	R3	R3	Masked	Female	76	No	No	75	Masked timeand date	Masked timeand date	999	1653493200000	115	09apr1960	0	24may2012	508	16.793388	0	0	No	No	Well Appearing	Well Appearing	Well Appearing	Well Appearing	Agree	Agree	0	0	1	1	Febrile Seizure
10:10	10:20	Yes	Masked	Masked	Masked	Masked	Masked	pneumonia.	Discharge	Masked	Masked	Masked	Well Appearing	Well Appearing	Well Appearing	Well Appearing	PA-C/NP	R3	Masked	Male	129	No	No	124	Masked timeand date	Masked timeand date	999	1663755600000	10	09apr1960	0	20sep2012	116	3.8347108	0	0	No	No	Well Appearing	Well Appearing	Well Appearing	Well Appearing	Agree	Agree	0	0	1	1	Pneumonia
08:26	08:26	Yes	Masked	Masked	Masked	Masked	Masked	community-acquired left lingular pneumonia	Discharge	Masked	Masked	Masked	Not Sure or Equivocal	Well Appearing	Well Appearing	Well Appearing	R3	Attending Phys.	Masked	Male	169	Yes	No	167	Masked timeand date	Masked timeand date	999	1681028760000	0	09apr1960	0	08apr2013	315	10.413223	0	1	Yes	No	Not Sure	Well Appearing	Well Appearing	Well Appearing	Rater 1 one categories more ill	Agree	1	0	0	1	Pneumonia
17:38	18:45	Yes	Masked	Masked	Masked	Masked	Masked	left neck swelling.	Discharge	Masked	Masked	Masked	Well Appearing	Well Appearing	Well Appearing	Ill Appearing	R4	R2	Masked	Female	77	No	No	78	Masked timeand date	Masked timeand date	999	1653849900000	67	09apr1960	0	28may2012	341	11.272727	0	0	No	No	Well Appearing	Well Appearing	Well Appearing	Ill Appearing	Agree	Rater1 two categories less ill	0	-2	1	0	Other Febrile illnesses
19:20	19:40	Yes	Masked	Masked	Masked	Masked	Masked	acute otitis media	Discharge	Masked	Masked	Masked	Well Appearing	Well Appearing	Well Appearing	Well Appearing	R2	Attending Phys.	Masked	Female	156	Yes	No	165	Masked timeand date	Masked timeand date	999	1680378000000	20	09apr1960	0	31mar2013	306	10.115703	0	1	Yes	No	Well Appearing	Well Appearing	Well Appearing	Well Appearing	Agree	Agree	0	0	1	1	Otitis media
11:45	11:50	Yes	Masked	Masked	Masked	Masked	Masked	fever.	Discharge	Masked	Masked	Masked	Well Appearing	Well Appearing	Well Appearing	Well Appearing	PA-C/NP	PA-C/NP	Masked	Male	80	Yes	No	79	Masked timeand date	Masked timeand date	999	1653911400000	5	09apr1960	0	29may2012	280	9.2561979	0	0	Yes	No	Well Appearing	Well Appearing	Well Appearing	Well Appearing	Agree	Agree	0	0	1	1	Febrile illness NOS
21:25	21:30	Yes	Masked	Masked	Masked	Masked	Masked	febrile illness.	Discharge	Masked	Masked	Masked	Well Appearing	Well Appearing	Well Appearing	Well Appearing	R2	R4	Masked	Female	82	Yes	No	81	Masked timeand date	Masked timeand date	999	1654810200000	5	09apr1960	0	08jun2012	377	12.46281	0	0	Yes	No	Well Appearing	Well Appearing	Well Appearing	Well Appearing	Agree	Agree	0	0	1	1	Febrile illness NOS
15:30	15:45	Yes	Masked	Masked	Masked	Masked	Masked	upper respiratory infection (common cold)	Discharge	Masked	Masked	Masked	Well Appearing	Well Appearing	Well Appearing	Well Appearing	PA-C/NP	Rotating Resident	Masked	Female	113	No	No	109	Masked timeand date	Masked timeand date	999	1659800700000	15	09apr1960	0	05aug2012	192	6.3471074	0	0	No	No	Well Appearing	Well Appearing	Well Appearing	Well Appearing	Agree	Agree	0	0	1	1	URI
16:30	16:45	Yes	Masked	Masked	Masked	Masked	Masked	upper respiratory infection.	Discharge	Masked	Masked	Masked	Well Appearing	Well Appearing	Well Appearing	Ill Appearing	R3	R1	Masked	Female	154	Yes	No	150	Masked timeand date	Masked timeand date	999	1675615500000	15	09apr1960	0	04feb2013	235	7.7685952	0	0	Yes	No	Well Appearing	Well Appearing	Well Appearing	Ill Appearing	Agree	Rater1 two categories less ill	0	-2	1	0	URI
23:10	23:14	Yes	Masked	Masked	Masked	Masked	Masked	pneumonia.	Discharge	Masked	Masked	Masked	Well Appearing	Well Appearing	Well Appearing	Well Appearing	R4	Attending Phys.	Masked	Male	93	Yes	No	85	Masked timeand date	Masked timeand date	999	1655507640000	4	09apr1960	0	16jun2012	242	8	1	0	Yes	No	Well Appearing	Well Appearing	Well Appearing	Well Appearing	Agree	Agree	0	0	1	1	Pneumonia
15:00	15:55	Yes	Masked	Masked	Masked	Masked	Masked	gi infection	Discharge	Masked	Masked	Masked	Well Appearing	Well Appearing	Well Appearing	Not Sure or Equivocal	Rotating Resident	R3	Masked	Male	114	No	No	110	Masked timeand date	Masked timeand date	999	1659801300000	55	09apr1960	0	05aug2012	130	4.2975206	0	0	No	No	Well Appearing	Well Appearing	Well Appearing	Not Sure	Agree	Rater1 one categories less ill	0	-1	1	0	Gastroenteritis
21:30	22:05	Yes	Masked	Masked	Masked	Masked	Masked	febrile illness.	Discharge	Masked	Masked	Masked	Well Appearing	Well Appearing	Well Appearing	Well Appearing	Attending Phys.	R4	Masked	Male	86	No	No	88	Masked timeand date	Masked timeand date	999	1655762700000	35	09apr1960	0	19jun2012	475	15.702479	1	0	No	No	Well Appearing	Well Appearing	Well Appearing	Well Appearing	Agree	Agree	0	0	1	1	Febrile illness NOS
14:30	14:30	Yes	Masked	Masked	Masked	Masked	Masked	sepsis abdominal pain nos - controlled	Discharge	Masked	Masked	Masked	Ill Appearing	Ill Appearing	Ill Appearing	Ill Appearing	Attending Phys.	R2	Masked	Female	168	Yes	No	166	Masked timeand date	Masked timeand date	999	1680877800000	0	09apr1960	0	06apr2013	290	9.5867767	0	1	Yes	No	Ill Appearing	Ill Appearing	Ill Appearing	Ill Appearing	Agree	Agree	0	0	1	1	Cellulitis
17:23	17:41	Yes	Masked	Masked	Masked	Masked	Masked	varicella.	Discharge	Masked	Masked	Masked	Well Appearing	Well Appearing	Well Appearing	Well Appearing	R3	R4	Masked	Male	88	No	No	89	Masked timeand date	Masked timeand date	999	1655833260000	18	09apr1960	0	20jun2012	131	4.3305783	0	0	No	No	Well Appearing	Well Appearing	Well Appearing	Well Appearing	Agree	Agree	0	0	1	1	Varicella
15:47	16:35	Yes	Masked	Masked	Masked	Masked	Masked	fever.	Admit	Masked	Masked	Masked	Not Sure or Equivocal	Not Sure or Equivocal	Well Appearing	Well Appearing	R2	R1	Masked	Male	102	No	No	99	Masked timeand date	Masked timeand date	999	1657643700000	48	09apr1960	1	11jul2012	17	.56198347	0	0	No	No	Not Sure	Not Sure	Well Appearing	Well Appearing	Rater 1 one categories more ill	Rater 1 one categories more ill	0	0	0	0	Febrile illness NOS
13:55	14:15	Yes	Masked	Masked	Masked	Masked	Masked	factitious fever.	Discharge	Masked	Masked	Masked	Well Appearing	Well Appearing	Well Appearing	Well Appearing	R4	Attending Phys.	Masked	Male	94	No	No	93	Masked timeand date	Masked timeand date	999	1656339300000	20	09apr1960	0	26jun2012	2	.0661157	1	0	No	No	Well Appearing	Well Appearing	Well Appearing	Well Appearing	Agree	Agree	0	0	1	1	Non infective
22:00	23:00	Yes	Masked	Masked	Masked	Masked	Masked	pneumonia.	Discharge	Masked	Masked	Masked	Well Appearing	Well Appearing	Well Appearing	Well Appearing	R2	Attending Phys.	Masked	Male	123	Yes	No	121	Masked timeand date	Masked timeand date	999	1662678000000	60	09apr1960	0	07sep2012	70	2.3140495	0	1	Yes	No	Well Appearing	Well Appearing	Well Appearing	Well Appearing	Agree	Agree	0	0	1	1	Pneumonia
11:25	11:30	Yes	Masked	Masked	Masked	Masked	Masked	upper respiratory infection	Discharge	Masked	Masked	Masked	Well Appearing	Well Appearing	Not Sure or Equivocal	Ill Appearing	Attending Phys.	R3	Masked	Female	170	No	Yes	168	Masked timeand date	Masked timeand date	999	1681039800000	5	09apr1960	0	08apr2013	283	9.3553715	0	1	No	Yes	Well Appearing	Well Appearing	Not Sure	Ill Appearing	Rater1 one categories less ill	Rater1 two categories less ill	0	-1	0	0	URI
17:28	17:38	Yes	Masked	Masked	Masked	Masked	Masked	viral upper respiratory infection.	Discharge	Masked	Masked	Masked	Well Appearing	Well Appearing	Ill Appearing	Ill Appearing	R4	R3	Masked	Male	103	No	No	95	Masked timeand date	Masked timeand date	999	1657042680000	10	09apr1960	0	04jul2012	143	4.7272725	0	0	No	No	Well Appearing	Well Appearing	Ill Appearing	Ill Appearing	Rater1 two categories less ill	Rater1 two categories less ill	0	0	0	0	URI
20:25	20:35	Yes	Masked	Masked	Masked	Masked	Masked	acute viral illness.	Discharge	Masked	Masked	Masked	Not Sure or Equivocal	Well Appearing	Well Appearing	Well Appearing	R4	R4	Masked	Male	105	Yes	No	97	Masked timeand date	Masked timeand date	999	1657053300000	10	09apr1960	0	04jul2012	579	19.140495	0	0	Yes	No	Not Sure	Well Appearing	Well Appearing	Well Appearing	Rater 1 one categories more ill	Agree	1	0	0	1	Febrile illness NOS
08:45	08:45	Yes	Masked	Masked	Masked	Masked	Masked	febrile illness.	Discharge	Masked	Masked	Masked	Well Appearing	Well Appearing	Well Appearing	Well Appearing	Rotating Resident	Rotating Resident	Masked	Male	110	Yes	Yes	112	Masked timeand date	Masked timeand date	999	1660466700000	0	09apr1960	0	13aug2012	110	3.6363637	0	0	Yes	Yes	Well Appearing	Well Appearing	Well Appearing	Well Appearing	Agree	Agree	0	0	1	1	Febrile illness NOS
17:00	17:20	Yes	Masked	Masked	Masked	Masked	Masked	upper respiratory infection positive blood culture	Admit	Masked	Masked	Masked	Well Appearing	Well Appearing	Well Appearing	Well Appearing	R4	R2	Masked	Female	159	No	No	155	Masked timeand date	Masked timeand date	999	1677864000000	20	09apr1960	1	02mar2013	215	7.1074381	0	0	No	No	Well Appearing	Well Appearing	Well Appearing	Well Appearing	Agree	Agree	0	0	1	1	URI
09:00	09:45	Yes	Masked	Masked	Masked	Masked	Masked	upper respiratory inpression	Discharge	Masked	Masked	Masked	Ill Appearing	Ill Appearing	Not Sure or Equivocal	Well Appearing	PA-C/NP	PA-C/NP	Masked	Male	174	Yes	Yes	169	Masked timeand date	Masked timeand date	999	1681465500000	45	09apr1960	0	13apr2013	477	15.768595	0	0	Yes	Yes	Ill Appearing	Ill Appearing	Not Sure	Well Appearing	Rater 1 one categories more ill	Rater 1 two categories more ill	0	1	0	0	URI
03:45	09:00	Yes	Masked	Masked	Masked	Masked	Masked	admission diagnosis: r/o sepsis discharge diagnosis: 1. sepsis ruled out. 2. probable viral infection.	Admit	Masked	Masked	Masked	Ill Appearing	Ill Appearing	Not Sure or Equivocal	Well Appearing	R4	R3	Masked	Male	116	Yes	No	111	Masked timeand date	Masked timeand date	999	1660208400000	315	09apr1960	1	12aug2012	60	1.983471	0	0	Yes	No	Ill Appearing	Ill Appearing	Not Sure	Well Appearing	Rater 1 one categories more ill	Rater 1 two categories more ill	0	1	0	0	Cellulitis
11:50	12:50	Yes	Masked	Masked	Masked	Masked	Masked	pyelonephritis.	Discharge	Masked	Masked	Masked	Well Appearing	Well Appearing	Well Appearing	Well Appearing	R4	R4	Masked	Female	134	No	Yes	131	Masked timeand date	Masked timeand date	999	1666875000000	60	09apr1960	0	26oct2012	65	2.1487603	0	0	No	Yes	Well Appearing	Well Appearing	Well Appearing	Well Appearing	Agree	Agree	0	0	1	1	UTI/Pyelonephritis
15:20	15:50	Yes	Masked	Masked	Masked	Masked	Masked	upper respiratory infection.	Discharge	Masked	Masked	Masked	Well Appearing	Well Appearing	Well Appearing	Well Appearing	R3	Attending Phys.	Masked	Male	148	No	No	142	Masked timeand date	Masked timeand date	999	1671119400000	30	09apr1960	0	14dec2012	182	6.0165291	0	1	No	No	Well Appearing	Well Appearing	Well Appearing	Well Appearing	Agree	Agree	0	0	1	1	URI
22:56	23:45	Yes	Masked	Masked	Masked	Masked	Masked	upper respiratory infection.	Discharge	Masked	Masked	Masked	Well Appearing	Well Appearing	Not Sure or Equivocal	Well Appearing	R2	R4	Masked	Male	120	Yes	No	114	Masked timeand date	Masked timeand date	999	1661471100000	49	09apr1960	0	24aug2012	339	11.206612	0	0	Yes	No	Well Appearing	Well Appearing	Not Sure	Well Appearing	Rater1 one categories less ill	Agree	0	1	0	1	URI
17:05	17:30	Yes	Masked	Masked	Masked	Masked	Masked	viral syndrome.	Discharge	Masked	Masked	Masked	Well Appearing	Well Appearing	Well Appearing	Well Appearing	R2	Attending Phys.	Masked	Female	145	Yes	No	144	Masked timeand date	Masked timeand date	999	1671816600000	25	09apr1960	0	22dec2012	119	3.9338844	0	1	Yes	No	Well Appearing	Well Appearing	Well Appearing	Well Appearing	Agree	Agree	0	0	1	1	Febrile illness NOS
23:11	23:16	Yes	Masked	Masked	Masked	Masked	Masked	viral conjunctivitis.	Discharge	Masked	Masked	Masked	Well Appearing	Well Appearing	Not Sure or Equivocal	Ill Appearing	Attending Phys.	R3	Masked	Female	117	No	No	117	Masked timeand date	Masked timeand date	999	1661987760000	5	09apr1960	0	30aug2012	87	2.8760331	0	1	No	No	Well Appearing	Well Appearing	Not Sure	Ill Appearing	Rater1 one categories less ill	Rater1 two categories less ill	0	-1	0	0	Other Febrile illnesses
22:00	22:50	Yes	Masked	Masked	Masked	Masked	Masked	pneumonia.	Admit	Masked	Masked	Masked	Ill Appearing	Ill Appearing	Well Appearing	Ill Appearing	R2	R4	Masked	Male	122	Yes	No	118	Masked timeand date	Masked timeand date	999	1662331800000	50	09apr1960	1	03sep2012	414	13.68595	0	0	Yes	No	Ill Appearing	Ill Appearing	Well Appearing	Ill Appearing	Rater 1 two categories more ill	Agree	0	-2	0	1	Pneumonia
19:30	22:30	Yes	Masked	Masked	Masked	Masked	Masked	fever.	Admit	Masked	Masked	Masked	Well Appearing	Well Appearing	Well Appearing	Well Appearing	R4	R4	Masked	Male	133	No	Yes	130	Masked timeand date	Masked timeand date	999	1666477800000	180	09apr1960	1	21oct2012	31	1.0247934	0	0	No	Yes	Well Appearing	Well Appearing	Well Appearing	Well Appearing	Agree	Agree	0	0	1	1	Febrile illness NOS
17:53	18:25	Yes	Masked	Masked	Masked	Masked	Masked	awol and fever	Discharge	Masked	Masked	Masked	Well Appearing	Well Appearing	Well Appearing	Well Appearing	PA-C/NP	R3	Masked	Male	173	Yes		171	Masked timeand date	Masked timeand date	999	1682274300000	32	09apr1960	0	22apr2013	211	6.9752064	0	0	Yes		Well Appearing	Well Appearing	Well Appearing	Well Appearing	Agree	Agree	0	0	1	1	Other Febrile illnesses
		Yes	Masked	Masked	Masked	Masked	Masked	conjunctivitis, cephalohematoma.	Discharge	Masked	Masked	Masked	Ill Appearing	Ill Appearing	Well Appearing	Well Appearing	PA-C/NP	Attending Phys.	Masked	Female	127	No	Yes	126	Masked timeand date	Masked timeand date	999			09apr1960	0	25sep2012	12	.39669421	1	0	No	Yes	Ill Appearing	Ill Appearing	Well Appearing	Well Appearing	Rater 1 two categories more ill	Rater 1 two categories more ill	0	0	0	0	Other Febrile illnesses
14:30	14:42	Yes	Masked	Masked	Masked	Masked	Masked	tonsillitis pharyngitis.	Discharge	Masked	Masked	Masked	Well Appearing	Well Appearing	Well Appearing	Well Appearing	R2	R1	Masked	Male	130	Yes	Yes	127	Masked timeand date	Masked timeand date	999	1665153720000	12	09apr1960	0	06oct2012	545	18.016529	0	0	Yes	Yes	Well Appearing	Well Appearing	Well Appearing	Well Appearing	Agree	Agree	0	0	1	1	Pharyngitis
14:00	14:04	Yes	Masked	Masked	Masked	Masked	Masked	pneumonia.	Discharge	Masked	Masked	Masked	Well Appearing	Well Appearing	Ill Appearing	Well Appearing	PA-C/NP	PA-C/NP	Masked	Female	132	Yes	Yes	129	Masked timeand date	Masked timeand date	999	1666361040000	4	09apr1960	0	20oct2012	416	13.752066	0	0	Yes	Yes	Well Appearing	Well Appearing	Ill Appearing	Well Appearing	Rater1 two categories less ill	Agree	0	2	0	1	Pneumonia
06:15	09:00	Yes	Masked	Masked	Masked	Masked	Masked	pneumonia.	Admit	Masked	Masked	Masked	Ill Appearing	Ill Appearing	Ill Appearing	Ill Appearing	R4	R2	Masked	Female	143	Yes	No	146	Masked timeand date	Masked timeand date	999	1672304400000	165	09apr1960	1	28dec2012	57	1.8842975	0	0	Yes	No	Ill Appearing	Ill Appearing	Ill Appearing	Ill Appearing	Agree	Agree	0	0	1	1	Pneumonia
19:00	21:00	Yes	Masked	Masked	Masked	Masked	Masked	uri.	Discharge	Masked	Masked	Masked	Not Sure or Equivocal	Not Sure or Equivocal	Well Appearing	Well Appearing	PA-C/NP	R4	Masked	Female	137	No	No	136	Masked timeand date	Masked timeand date	999	1669064400000	120	09apr1960	0	20nov2012	149	4.9256196	1	0	No	No	Not Sure	Not Sure	Well Appearing	Well Appearing	Rater 1 one categories more ill	Rater 1 one categories more ill	0	0	0	0	URI
07:00	08:15	Yes	Masked	Masked	Masked	Masked	Masked	febrile illness sirs possible vp shunt infection	Discharge	Masked	Masked	Masked	Ill Appearing	Ill Appearing	Not Sure or Equivocal	Not Sure or Equivocal	R4	Attending Phys.	Masked	Male	155	No	Yes	151	Masked timeand date	Masked timeand date	999	1677053700000	75	09apr1960	0	21feb2013	129	4.2644629	1	0	No	Yes	Ill Appearing	Ill Appearing	Not Sure	Not Sure	Rater 1 one categories more ill	Rater 1 one categories more ill	0	0	0	0	Febrile illness NOS
10:31	10:44	Yes	Masked	Masked	Masked	Masked	Masked	viral syndrome.	Discharge	Masked	Masked	Masked	Well Appearing	Well Appearing	Well Appearing	Well Appearing	R3	R4	Masked	Male	149	No	No	139	Masked timeand date	Masked timeand date	999	1670496240000	13	09apr1960	0	07dec2012	310	10.247934	0	0	No	No	Well Appearing	Well Appearing	Well Appearing	Well Appearing	Agree	Agree	0	0	1	1	Febrile illness NOS
22:42	00:15	Yes	Masked	Masked	Masked	Masked	Masked	febrile illness normal cxr	Admit	Masked	Masked	Masked	Well Appearing	Well Appearing	Ill Appearing	Ill Appearing	R2	PA-C/NP	Masked	Female	160	Yes	No	154	Masked timeand date	Masked timeand date	999	1677888900000	93	09apr1960	1	02mar2013	75	2.4793389	0	0	Yes	No	Well Appearing	Well Appearing	Ill Appearing	Ill Appearing	Rater1 two categories less ill	Rater1 two categories less ill	0	0	0	0	Febrile illness NOS
15:40	16:10	Yes	Masked	Masked	Masked	Masked	Masked	acute pyrexia, upper respiratory infection, conjunctivits.	Discharge	Masked	Masked	Masked	Not Sure or Equivocal	Ill Appearing	Ill Appearing	Ill Appearing	R1	R2	Masked	Female	144	No	No	145	Masked timeand date	Masked timeand date	999	1671811800000	30	09apr1960	0	22dec2012	460	15.206612	0	0	No	No	Not Sure	Ill Appearing	Ill Appearing	Ill Appearing	Rater1 one categories less ill	Agree	-1	0	0	1	URI
20:00	20:00	Yes	Masked	Masked	Masked	Masked	Masked	vomiting resolved	Discharge	Masked	Masked	Masked	Well Appearing	Well Appearing	Well Appearing	Well Appearing	PA-C/NP	R4	Masked	Male	161	No	No	158	Masked timeand date	Masked timeand date	999	1678132800000	0	09apr1960	0	05mar2013	36	1.1900827	1	0	No	No	Well Appearing	Well Appearing	Well Appearing	Well Appearing	Agree	Agree	0	0	1	1	Other Febrile illnesses
18:39	18:40	Yes	Masked	Masked	Masked	Masked	Masked	acute febrile illness	Discharge	Masked	Masked	Masked	Well Appearing	Well Appearing	Well Appearing	Well Appearing	PA-C/NP	R4	Masked	Male	172	Yes	No	153	Masked timeand date	Masked timeand date	999	1677264000000	1	09apr1960	0	23feb2013	344	11.371901	1	0	Yes	No	Well Appearing	Well Appearing	Well Appearing	Well Appearing	Agree	Agree	0	0	1	1	Febrile illness NOS
14:38	16:32	Yes	Masked	Masked	Masked	Masked	Masked	febrile illness evaluation for sepsis anemia	Admit	Masked	Masked	Masked	Well Appearing	Well Appearing	Well Appearing	Well Appearing	R4	Attending Phys.	Masked	Male	167	No	No	164	Masked timeand date	Masked timeand date	999	1679848320000	114	09apr1960	1	25mar2013	18	.59504133	1	0	No	No	Well Appearing	Well Appearing	Well Appearing	Well Appearing	Agree	Agree	0	0	1	1	Febrile illness NOS
15:23	15:23	Yes	Masked	Masked	Masked	Masked	Masked	upper respiratory infection	Discharge	Masked	Masked	Masked	Well Appearing	Well Appearing	Well Appearing	Well Appearing	R3	R3	Masked	Male	165	No	No	162	Masked timeand date	Masked timeand date	999	1678980180000	0	09apr1960	0	15mar2013	496	16.396694	0	0	No	No	Well Appearing	Well Appearing	Well Appearing	Well Appearing	Agree	Agree	0	0	1	1	URI
	22:17	Yes	Masked	Masked	Masked	Masked	Masked	viral syndrome	Discharge	Masked	Masked	Masked	Well Appearing	Well Appearing	Well Appearing	Well Appearing	PA-C/NP	R4	Masked	Female	175	Yes	No	170	Masked timeand date	Masked timeand date	999	1681769820000		09apr1960	0	16apr2013	231	7.6363635	1	0	Yes	No	Well Appearing	Well Appearing	Well Appearing	Well Appearing	Agree	Agree	0	0	1	1	Febrile illness NOS
[truncated: 9 more columns]
